# Supplementary material for: Willing or Hesitant? A Socioeconomic Study on the Potential Acceptance of COVID-19 Vaccine in Japan
Source: Int J Environ Res Public Health. 2021 May 2;18(9):4864. doi: 10.3390/ijerph18094864 (PMC8125588; doi:10.3390/ijerph18094864)
Supplement: Supplementary file 1 [file ijerph-18-04864-s001.zip]

Archive with 1 entries (1 files):
- ijerph-1207333-supplementary.pdf
